# Supplementary material for: The Malay version of the attitudes and beliefs about cardiovascular disease (ABCD-M) risk questionnaire: a translation, reliability and validation study
Source: BMC Public Health. 2022 Jul 25;22:1412. doi: 10.1186/s12889-022-13811-8 (PMC9310389; doi:10.1186/s12889-022-13811-8)
Supplement: Supplementary file 1 — Additional file 1. [file 12889_2022_13811_MOESM1_ESM.xlsx]

## Sheet: Figures legend and tables title
Figures legend and tables title
Figure 1. Flowchart of the translation and validation of the Attitudes and Beliefs about Cardiovascular Disease risk questionnaire.
Figure 2. The path diagram of the final model (model 1).
Table 1. Content validity index: the relevance ratings on the item scale by six experts
Table 2. Face validity index: the clarity and comprehension ratings on the item scale by 10 users
Table 3. Sociodemographic characteristics of the respondents
Table 4. Factor analysis, internal consistency and composite reliability
Table 5. Fit indices of the models

## Sheet: Raw data
ID	AGE	GENDER	ETHNICITY	DISTRICT	CLINIC	STATUS	EDUCATION	OCCUPATION	INCOME	K1	K2	K3	K4	K5	K6	K7	K8	KNOWLEDGE	PR9	PR10	PR11	PR12	PR13	PR14	PR15	PR16	PERCEIVED_RISK	PB17	PB18	PB19	PB20	PERCEIVED_BENEFIT	IC21	IC22	IC23	IC24	IC25	IC26	INTENTION	AWARENESS	PERCENTAGE
1	31	FEMALE	MALAY	KOTA BHARU	KK BACHOK	SINGLE	COLLEGE/UNIVERSITY	GOVERNMENT	3001	1	1	1	1	1	1	1	1	8	3	3	3	2	2	3	2	3	21	3	2	3	3	11	3	3	4	4	3	3	20	60	75
2	41	FEMALE	MALAY	BACHOK	KK BACHOK	MARRIED	SECONDARY	GOVERNMENT	3001	1	1	1	1	1	1	0	1	7	1	1	1	1	1	1	1	0	7	3	3	3	3	12	3	3	3	3	0	0	12	38	47.5
3	21	FEMALE	MALAY	BACHOK	KK BACHOK	SINGLE	SECONDARY	PRIVATE	1001	1	1	1	1	1	1	0	1	7	2	3	2	0	0	1	3	2	13	3	3	3	0	9	3	3	2	3	3	3	17	46	57.5
4	25	FEMALE	MALAY	BACHOK	KK BACHOK	MARRIED	COLLEGE/UNIVERSITY	SELF-EMPLOYED	1001	1	1	1	1	1	0	0	0	5	2	2	2	2	2	2	2	2	16	3	2	3	3	11	3	3	2	2	3	3	16	48	60
5	28	FEMALE	MALAY	BACHOK	KK BACHOK	MARRIED	COLLEGE/UNIVERSITY	HOUSEWIFE	1001	1	1	1	0	1	1	1	1	7	0	0	0	0	0	3	0	3	6	4	2	3	4	13	3	3	3	3	3	2	17	43	53.75
6	31	MALE	MALAY	KOTA BHARU	KK BACHOK	MARRIED	COLLEGE/UNIVERSITY	GOVERNMENT	5001	1	1	0	1	0	1	1	0	5	1	1	2	2	2	1	1	1	11	1	2	1	1	5	1	2	2	2	2	3	12	33	41.25
7	23	FEMALE	MALAY	BACHOK	KK BACHOK	SINGLE	SECONDARY	SELF-EMPLOYED	1000	0	1	0	0	0	0	0	0	1	3	3	3	3	3	3	3	4	25	3	3	3	3	12	3	3	3	3	3	3	18	56	70
8	44	FEMALE	MALAY	BACHOK	KK BACHOK	MARRIED	COLLEGE/UNIVERSITY	GOVERNMENT	3001	1	1	1	1	1	1	0	0	6	2	2	2	2	2	2	2	2	16	3	3	2	3	11	3	3	2	2	2	3	15	48	60
9	41	FEMALE	MALAY	BACHOK	KK BACHOK	MARRIED	SECONDARY	GOVERNMENT	1001	1	1	1	1	1	1	0	0	6	2	2	2	2	2	2	2	2	16	2	2	2	2	8	2	2	2	2	2	2	12	42	52.5
10	40	FEMALE	MALAY	BACHOK	KK BACHOK	MARRIED	COLLEGE/UNIVERSITY	GOVERNMENT	1001	1	1	1	1	1	0	1	0	6	0	0	0	0	2	1	1	1	5	3	3	3	3	12	3	3	3	3	1	1	14	37	46.25
11	36	MALE	MALAY	PASIR PUTEH	KK BACHOK	MARRIED	COLLEGE/UNIVERSITY	GOVERNMENT	3001	1	1	1	1	1	0	1	0	6	1	1	2	2	2	2	1	1	12	4	4	4	4	16	4	4	3	3	4	4	22	56	70
12	40	FEMALE	MALAY	BACHOK	KK BACHOK	MARRIED	SECONDARY	HOUSEWIFE	1000	1	1	0	1	0	0	0	1	4	3	2	2	2	2	2	2	4	19	3	2	2	2	9	2	2	2	2	3	3	14	46	57.5
13	35	FEMALE	MALAY	KOTA BHARU	KK BACHOK	MARRIED	COLLEGE/UNIVERSITY	GOVERNMENT	5001	1	0	1	1	1	1	1	1	7	4	4	4	3	3	4	3	1	26	4	4	4	4	16	4	4	3	3	1	1	16	65	81.25
14	42	FEMALE	MALAY	BACHOK	KK BACHOK	MARRIED	SECONDARY	GOVERNMENT	1001	1	0	1	1	1	1	1	1	7	4	4	4	3	3	4	3	1	26	4	4	3	3	14	4	4	3	3	1	1	16	63	78.75
15		FEMALE	MALAY	PASIR PUTEH	KK SELISING	MARRIED	COLLEGE/UNIVERSITY	GOVERNMENT	5001	1	1	1	1	1	1	1	1	8	2	2	2	2	2	2	3	3	18	4	4	4	4	16	4	4	3	4	4	4	23	65	81.25
16	40	FEMALE	MALAY	PASIR PUTEH	KK SELISING	MARRIED	COLLEGE/UNIVERSITY	GOVERNMENT	1001	1	1	1	1	0	1	1	1	7	2	1	1	1	1	1	2	1	10	3	3	3	3	12	3	3	3	3	2	2	16	45	56.25
17	20	MALE	MALAY	KOTA BHARU	KK SELISING	SINGLE	COLLEGE/UNIVERSITY	UNEMPLOYED	1000	1	1	1	0	1	0	0	0	4	0	1	2	3	1	1	1	0	9	1	3	3	4	11	3	3	4	4	0	0	14	38	47.5
18	38	FEMALE	MALAY	PASIR PUTEH	KK SELISING	MARRIED	SECONDARY	GOVERNMENT	1001	1	1	1	1	1	1	1	0	7	2	2	2	2	1	1	1	1	12	1	1	3	1	6	1	1	3	1	1	1	8	33	41.25
19	37	FEMALE	MALAY	PASIR PUTEH	KK SELISING	MARRIED	SECONDARY	GOVERNMENT	1001	0	1	1	1	1	1	1	0	6	1	1	1	1	1	1	1	1	8	4	4	4	4	16	4	4	4	4	4	4	24	54	67.5
20	33	FEMALE	MALAY	KOTA BHARU	KK SELISING	MARRIED	COLLEGE/UNIVERSITY	GOVERNMENT	5001	1	0	1	1	1	1	1	1	7	2	2	2	2	2	2	2	2	16	3	3	3	3	12	4	4	3	3	0	0	14	49	61.25
21	31	FEMALE	MALAY	KOTA BHARU	KK SELISING	MARRIED	COLLEGE/UNIVERSITY	GOVERNMENT	5001	0	1	1	1	1	1	1	1	7	2	2	2	2	2	2	2	2	16	3	3	2	3	11	3	3	3	3	2	2	16	50	62.5
22	32	MALE	MALAY	KOTA BHARU	KK SELISING	MARRIED	COLLEGE/UNIVERSITY	GOVERNMENT	3001	1	1	1	1	1	1	1	0	7	1	1	1	1	1	1	1	3	10	3	3	3	3	12	3	3	3	3	3	3	18	47	58.75
23	35	FEMALE	MALAY	PASIR PUTEH	KK SELISING	DIVORCED	SECONDARY	SELF-EMPLOYED	1000	1	1	1	1	1	1	0	0	6	2	2	2	2	1	0	1	0	10	3	3	4	4	14	3	3	3	3	0	0	12	42	52.5
24	41	FEMALE	MALAY	PASIR PUTEH	KK SELISING	MARRIED	COLLEGE/UNIVERSITY	GOVERNMENT	1001	1	1	1	1	1	1	1	1	8	2	2	2	2	2	2	2	3	17	3	3	3	3	12	3	3	3	3	1	3	16	53	66.25
25	19	FEMALE	MALAY	KOTA BHARU	KK SELISING	SINGLE	COLLEGE/UNIVERSITY	STUDENT		1	1	0	1	1	1	0	0	5	3	3	2	3	0	2	3	1	17	4	4	1	3	12	3	3	1	3	1	2	13	47	58.75
26	54	MALE	MALAY	KOTA BHARU	KK SELISING	MARRIED	SECONDARY	GOVERNMENT	1001	1	1	1	1	1	0	0	0	5	1	2	2	2	1	3	3	3	17	3	3	0	3	9	4	4	3	3	3	3	20	51	63.75
27	38	FEMALE	MALAY	KOTA BHARU	KK SELISING	MARRIED	SECONDARY	GOVERNMENT	1001	1	1	1	0	1	0	1	1	6	0	1	0	0	0	1	3	3	8	2	3	2	3	10	2	2	2	2	3	3	14	38	47.5
28	47	MALE	MALAY	PASIR PUTEH	KK SELISING	MARRIED	SECONDARY	GOVERNMENT	1001	1	1	1	1	1	0	1	0	6	1	1	1	1	1	1	1	1	8	3	3	1	3	10	3	3	3	3	1	1	14	38	47.5
29	30	FEMALE	MALAY	PASIR PUTEH	KK CHERANG RUKU	MARRIED	SECONDARY	HOUSEWIFE	1001	1	1	0	0	1	0	1	1	5	2	0	0	0	0	2	3	4	11	4	3	4	4	15	3	3	3	3	3	3	18	49	61.25
30	35	FEMALE	MALAY	PASIR PUTEH	KK CHERANG RUKU	MARRIED	SECONDARY	SELF-EMPLOYED	3001	1	1	1	1	1	1	1	1	8	2	2	1	2	1	2	2	1	13	3	3	3	3	12	3	3	3	3	3	3	18	51	63.75
31	29	FEMALE	MALAY	PASIR PUTEH	KK CHERANG RUKU	MARRIED	PRIMARY	SELF-EMPLOYED	3001	1	1	1	1	1	1	1	0	7	0	0	2	2	0	0	1	0	5	1	1	2	2	6	1	2	1	1	1	1	7	25	31.25
32	51	MALE	MALAY	PASIR PUTEH	KK CHERANG RUKU	MARRIED	SECONDARY	GOVERNMENT	3001	1	1	1	1	1	1	1	0	7	2	3	3	3	3	3	4	1	22	3	3	4	4	14	3	3	3	3	1	1	14	57	71.25
33	43	FEMALE	MALAY	PASIR PUTEH	KK CHERANG RUKU	MARRIED	SECONDARY	PRIVATE	1000	1	1	0	1	0	1	0	0	4	2	2	2	2	2	0	2	1	13	3	3	3	3	12	3	3	3	3	2	2	16	45	56.25
34	45	FEMALE	MALAY	PASIR PUTEH	KK CHERANG RUKU	MARRIED	SECONDARY	HOUSEWIFE	1000	1	1	1	0	1	1	0	0	5	3	3	2	3	3	3	3	2	22	3	3	3	3	12	3	3	3	3	3	3	18	57	71.25
35	40	MALE	MALAY	PASIR PUTEH	KK CHERANG RUKU	MARRIED	COLLEGE/UNIVERSITY	SELF-EMPLOYED	3001	1	1	1	1	1	1	1	0	7	2	2	3	3	3	2	2	1	18	3	3	3	3	12	2	3	2	2	2	2	13	50	62.5
36	35	FEMALE	MALAY	PASIR PUTEH	KK CHERANG RUKU	MARRIED	SECONDARY	SELF-EMPLOYED	1000	1	1	1	1	1	1	1	0	7	2	1	1	1	1	2	3	3	14	3	3	3	3	12	3	4	3	3	3	3	19	52	65
37	28	FEMALE	MALAY	PASIR PUTEH	KK CHERANG RUKU	MARRIED	COLLEGE/UNIVERSITY	GOVERNMENT	3001	1	1	1	1	1	1	1	0	7	2	2	2	2	2	2	2	2	16	4	3	3	3	13	3	3	3	3	3	3	18	54	67.5
38	50	FEMALE	MALAY	PASIR PUTEH	KK CHERANG RUKU	MARRIED	COLLEGE/UNIVERSITY	GOVERNMENT	5001	1	1	1	1	1	1	1	1	8	2	3	2	2	2	2	3	1	17	4	3	3	3	13	4	4	4	4	4	4	24	62	77.5
39	40	FEMALE	MALAY	PASIR PUTEH	KK CHERANG RUKU	MARRIED	SECONDARY	SELF-EMPLOYED	1001	1	1	1	1	1	1	1	1	8	2	2	2	2	2	2	3	1	16	3	3	3	3	12	3	3	3	3	1	2	15	51	63.75
40	49	MALE	MALAY	PASIR PUTEH	KK CHERANG RUKU	MARRIED	SECONDARY	SELF-EMPLOYED	1000	1	1	1	1	1	1	1	0	7	3	3	3	3	3	3	3	3	24	3	3	3	3	12	3	3	3	3	3	3	18	61	76.25
41	30	MALE	MALAY	PASIR PUTEH	KK CHERANG RUKU	MARRIED	COLLEGE/UNIVERSITY	GOVERNMENT	5001	1	1	1	1	1	0	1	1	7	2	2	2	2	1	1	2	2	14	4	3	3	3	13	2	3	2	3	3	2	15	49	61.25
42		FEMALE	MALAY	PASIR PUTEH	KK CHERANG RUKU	MARRIED	SECONDARY	SELF-EMPLOYED	1001	1	1	1	1	1	1	1	0	7	2	2	2	2	2	3	2	2	17	3	3	3	3	12	2	3	3	3	1	1	13	49	61.25
43	24	FEMALE	MALAY	MACHANG	KK LABOK	SINGLE	SECONDARY	SELF-EMPLOYED	1000	1	1	0	1	1	0	0	0	4	0	2	2	2	2	0	0	3	11	3	3	3	0	9	3	3	3	3	2	2	16	40	50
44	40	FEMALE	MALAY	KOTA BHARU	KK LABOK	MARRIED	COLLEGE/UNIVERSITY	GOVERNMENT	1001	1	1	1	1	1	1	1	0	7	3	2	3	3	3	3	3	3	23	4	3	3	3	13	3	3	3	3	1	1	14	57	71.25
45	47	MALE	MALAY	MACHANG	KK LABOK	MARRIED	SECONDARY	GOVERNMENT	1001	1	1	0	1	1	0	1	0	5	0	2	2	0	2	0	0	0	6	1	3	4	0	8	3	3	3	0	3	3	15	34	42.5
46	39	MALE	MALAY	MACHANG	KK LABOK	MARRIED	COLLEGE/UNIVERSITY	GOVERNMENT	1001	0	1	0	1	1	1	1	0	5	1	2	2	2	2	2	2	2	15	2	2	2	2	8	2	2	2	2	3	3	14	42	52.5
47	48	FEMALE	MALAY	MACHANG	KK LABOK	MARRIED	SECONDARY	HOUSEWIFE		1	1	1	1	1	1	1	0	7	1	1	1	2	2	2	2	3	14	4	3	4	4	15	4	3	3	3	3	3	19	55	68.75
48	25	MALE	MALAY	MACHANG	KK LABOK	SINGLE	SECONDARY	SELF-EMPLOYED	1000	1	1	1	0	1	1	1	0	6	0	2	1	1	2	2	1	3	12	3	2	2	3	10	3	3	3	4	2	3	18	46	57.5
49	40	MALE	MALAY	MACHANG	KK LABOK	MARRIED	SECONDARY	GOVERNMENT	1000	1	1	1	1	1	1	1	0	7	1	2	2	2	1	2	1	2	13	2	2	1	4	9	4	4	3	3	4	4	22	51	63.75
50	48	FEMALE	MALAY	MACHANG	KK LABOK	MARRIED	SECONDARY	HOUSEWIFE	1000	1	1	1	1	0	1	0	0	5	3	3	3	3	3	3	2	4	24	4	3	3	3	13	4	4	4	4	3	3	22	64	80
51	57	FEMALE	MALAY	MACHANG	KK LABOK	MARRIED	SECONDARY	HOUSEWIFE	1000	1	1	1	1	1	1	0	0	6	3	3	3	3	3	3	3	3	24	4	3	3	3	13	3	3	3	3	3	3	18	61	76.25
52	55	FEMALE	MALAY	MACHANG	KK LABOK	MARRIED	SECONDARY	GOVERNMENT	1001	1	1	1	1	1	1	1	0	7	1	2	1	2	2	2	2	0	12	4	3	3	3	13	2	3	3	0	3	3	14	46	57.5
53	52	FEMALE	MALAY	MACHANG	KK LABOK	MARRIED	SECONDARY	GOVERNMENT	1001	1	1	0	0	1	1	0	0	4	1	1	1	1	2	1	1	3	11	4	3	3	3	13	4	4	3	3	3	2	19	47	58.75
54	49	MALE	MALAY	MACHANG	KK LABOK	MARRIED	SECONDARY	SELF-EMPLOYED	1001	0	1	1	1	1	1	1	0	6	1	0	0	3	1	1	1	1	8	4	3	4	4	15	3	3	3	3	3	3	18	47	58.75
55	49	FEMALE	MALAY	MACHANG	KK LABOK	MARRIED	COLLEGE/UNIVERSITY	GOVERNMENT	3001	0	1	1	0	1	0	1	0	4	2	2	3	2	2	2	2	2	17	4	3	4	4	15	4	4	4	4	0	0	16	52	65
56	44	FEMALE	MALAY	MACHANG	KK LABOK	MARRIED	SECONDARY	GOVERNMENT	1001	1	1	0	1	1	1	1	0	6	2	0	0	1	0	0	1	3	7	3	3	3	3	12	3	3	3	3	3	3	18	43	53.75
57	18	FEMALE	MALAY	TANAH MERAH	KK TANAH MERAH	SINGLE	SECONDARY	UNEMPLOYED	1000	1	1	1	0	1	1	0	0	5	1	1	1	1	1	1	1	3	10	4	3	3	4	14	3	3	3	3	3	3	18	47	58.75
58	21	FEMALE	MALAY	TANAH MERAH	KK TANAH MERAH	SINGLE	COLLEGE/UNIVERSITY	STUDENT		1	1	1	0	1	1	1	1	7	2	2	2	2	2	2	2	3	17	3	2	3	3	11	3	3	3	3	3	3	18	53	66.25
59	21	FEMALE	MALAY	JELI	KK TANAH MERAH	SINGLE	COLLEGE/UNIVERSITY	STUDENT		1	1	1	1	1	0	0	0	5	2	3	3	2	2	2	3	3	20	4	2	3	3	12	3	3	3	3	3	3	18	55	68.75
60	41	MALE	MALAY	TANAH MERAH	KK TANAH MERAH	SINGLE	COLLEGE/UNIVERSITY	SELF-EMPLOYED	1001	0	1	1	1	1	1	0	0	5	2	2	3	2	2	2	2	2	17	3	3	3	3	12	3	3	3	3	2	2	16	50	62.5
61	29	MALE	MALAY	TANAH MERAH	KK TANAH MERAH	MARRIED	SECONDARY	SELF-EMPLOYED	1001	0	0	0	0	0	0	0	0	0	2	2	3	2	2	3	1	2	17	3	3	3	3	12	3	3	3	3	2	2	16	45	56.25
62	27	MALE	MALAY	TANAH MERAH	KK TANAH MERAH	MARRIED	SECONDARY	PRIVATE	1001	1	1	1	0	1	0	0	0	4	2	2	2	2	2	3	0	2	15	4	3	0	3	10	3	3	2	0	0	3	11	40	50
63	24	MALE	MALAY	TANAH MERAH	KK TANAH MERAH	SINGLE	SECONDARY	GOVERNMENT	1001	1	1	0	1	1	0	0	0	4	0	3	2	2	3	3	4	4	21	3	3	3	3	12	3	3	4	4	3	3	20	57	71.25
64	26	MALE	MALAY	TANAH MERAH	KK TANAH MERAH	SINGLE	COLLEGE/UNIVERSITY	GOVERNMENT	1001	1	1	1	1	1	1	1	1	8	3	3	3	2	2	3	4	4	24	3	3	3	3	12	3	3	3	3	1	1	14	58	72.5
65	53	MALE	MALAY	TANAH MERAH	KK TANAH MERAH	MARRIED	COLLEGE/UNIVERSITY	PRIVATE	3001	1	1	1	0	1	0	0	0	4	3	3	3	3	3	3	3	3	24	3	2	3	3	11	3	3	2	2	3	2	15	54	67.5
66	57	FEMALE	MALAY	TANAH MERAH	KK TANAH MERAH	MARRIED	SECONDARY	HOUSEWIFE	1000	0	0	0	0	0	0	0	0	0	1	2	2	2	2	2	2	2	15	3	3	3	1	10	3	3	1	2	3	3	15	40	50
67	51	FEMALE	MALAY	TANAH MERAH	KK TANAH MERAH	MARRIED	SECONDARY	HOUSEWIFE		1	1	1	1	0	0	0	0	4	1	2	2	2	2	1	2	2	14	3	2	2	2	9	2	2	1	1	3	3	12	39	48.75
68	28	MALE	MALAY	PASIR MAS	KK TANAH MERAH	MARRIED	SECONDARY	SELF-EMPLOYED	1001	1	1	1	1	1	1	1	0	7	0	2	1	1	1	0	1	2	8	2	0	0	3	5	0	0	0	0	3	3	6	26	32.5
69	38	FEMALE	MALAY	TANAH MERAH	KK TANAH MERAH	MARRIED	SECONDARY	PRIVATE	1000	1	0	1	1	1	1	0	1	6	3	3	3	3	2	2	4	4	24	4	3	4	4	15	3	3	3	4	3	3	19	64	80
70		FEMALE	MALAY	TANAH MERAH	KK TANAH MERAH	MARRIED	SECONDARY	GOVERNMENT	1001	1	1	0	0	1	0	0	1	4	2	2	2	2	2	2	2	2	16	3	3	2	3	11	3	3	3	3	2	2	16	47	58.75
71	60	FEMALE	MALAY	TANAH MERAH	KK TANAH MERAH	MARRIED	SECONDARY	HOUSEWIFE	1001	1	1	1	1	1	0	0	0	5	1	1	1	1	1	1	1	1	8	4	3	3	3	13	4	4	3	3	2	2	18	44	55
72	27	MALE	MALAY	TANAH MERAH	KK BATU GAJAH	MARRIED	SECONDARY	SELF-EMPLOYED	1001	1	1	1	0	1	1	1	0	6	0	0	0	0	0	0	0	0	0	4	4	4	4	16	4	4	4	4	0	0	16	38	47.5
73	23	FEMALE	MALAY	TANAH MERAH	KK BATU GAJAH	SINGLE	SECONDARY	SELF-EMPLOYED	1001	1	1	0	1	1	0	1	0	5	3	3	3	3	3	3	3	4	25	3	2	4	3	12	3	3	3	4	1	1	15	57	71.25
74	25	FEMALE	MALAY	TANAH MERAH	KK BATU GAJAH	MARRIED	SECONDARY	HOUSEWIFE	1000	0	0	0	0	1	0	0	0	1	2	2	2	2	2	2	2	3	17	3	2	3	0	8	2	2	2	2	2	2	12	38	47.5
75	33	MALE	MALAY	TANAH MERAH	KK BATU GAJAH	MARRIED	SECONDARY	UNEMPLOYED	1001	1	1	0	0	1	0	0	0	3	3	3	3	3	2	2	0	1	17	3	3	3	2	11	3	3	3	0	3	3	15	46	57.5
76		FEMALE	MALAY	TANAH MERAH	KK BATU GAJAH	MARRIED	SECONDARY	HOUSEWIFE	1001	0	1	0	1	1	0	0	0	3	0	0	0	2	2	1	3	3	11	3	2	2	2	9	3	2	3	3	2	2	15	38	47.5
77	61	MALE	MALAY	TANAH MERAH	KK BATU GAJAH	MARRIED	SECONDARY	SELF-EMPLOYED	1001	1	1	1	1	1	1	1	0	7	2	0	2	2	1	0	3	3	13	3	3	3	3	12	3	3	3	3	3	2	17	49	61.25
78	25	MALE	MALAY	TANAH MERAH	KK BATU GAJAH	SINGLE	SECONDARY	SELF-EMPLOYED	3001	0	1	1	0	1	0	0	0	3	2	2	1	1	1	1	3	1	12	3	3	4	3	13	3	3	3	3	3	2	17	45	56.25
79	37	FEMALE	MALAY	TANAH MERAH	KK BATU GAJAH	MARRIED	COLLEGE/UNIVERSITY	GOVERNMENT	1001	1	1	1	1	1	1	1	0	7	1	1	1	1	1	1	1	4	11	4	4	4	4	16	4	4	4	4	1	1	18	52	65
80	60	MALE	MALAY	TANAH MERAH	KK BATU GAJAH	MARRIED	COLLEGE/UNIVERSITY	GOVERNMENT	5001	1	1	1	1	1	1	1	1	8	3	3	3	3	3	3	3	3	24	3	3	3	3	12	3	3	3	3	3	3	18	62	77.5
81	23	FEMALE	MALAY	TANAH MERAH	KK BATU GAJAH	MARRIED	SECONDARY	HOUSEWIFE	1000	1	1	1	1	1	0	0	0	5	1	3	3	3	1	1	1	4	17	4	3	4	3	14	3	3	3	3	4	4	20	56	70
82	33	FEMALE	MALAY	TANAH MERAH	KK BATU GAJAH	MARRIED	COLLEGE/UNIVERSITY	HOUSEWIFE		1	1	1	0	1	1	0	1	6	1	3	3	2	2	2	3	3	19	3	3	2	3	11	3	3	2	2	3	3	16	52	65
83	30	FEMALE	MALAY	TANAH MERAH	KK BATU GAJAH	MARRIED	SECONDARY	HOUSEWIFE	1001	1	1	1	0	1	0	0	0	4	0	0	0	0	1	1	1	2	5	4	0	4	4	12	3	3	3	3	4	4	20	41	51.25
84	40	FEMALE	MALAY	PASIR PUTEH	KK BATU GAJAH	MARRIED	COLLEGE/UNIVERSITY	GOVERNMENT	3001	1	1	1	0	1	0	1	0	5	2	2	2	2	2	2	3	4	19	4	3	2	2	11	4	4	3	3	1	1	16	51	63.75
85	20	FEMALE	MALAY	TANAH MERAH	KK BATU GAJAH	MARRIED	SECONDARY	SELF-EMPLOYED	1000	1	1	1	1	1	0	0	0	5	0	0	1	1	2	2	2	3	11	3	0	0	0	3	0	3	0	2	2	3	10	29	36.25
86	42	MALE	MALAY	TANAH MERAH	KK BATU GAJAH	MARRIED	COLLEGE/UNIVERSITY	PRIVATE	5001	1	1	1	0	1	1	1	0	6	3	3	3	3	3	3	3	3	24	3	3	3	3	12	3	3	3	3	3	3	18	60	75
87	53	MALE	MALAY	BACHOK	KK GUNUNG	MARRIED	SECONDARY	GOVERNMENT	3001	1	0	1	1	1	1	1	0	6	0	0	0	0	0	0	0	2	2	3	3	2	3	11	3	3	2	2	3	2	15	34	42.5
88	39	MALE	MALAY	BACHOK	KK GUNUNG	MARRIED	SECONDARY	SELF-EMPLOYED	1000	1	1	1	1	1	1	1	0	7	3	3	3	2	2	3	3	2	21	3	3	3	3	12	3	3	3	3	4	4	20	60	75
89	32	FEMALE	MALAY	BACHOK	KK GUNUNG	MARRIED	COLLEGE/UNIVERSITY	GOVERNMENT	1001	1	1	0	1	1	0	0	0	4	2	2	2	2	2	3	3	3	19	3	3	3	3	12	3	4	4	4	2	2	19	54	67.5
90	52	MALE	MALAY	BACHOK	KK GUNUNG	MARRIED	COLLEGE/UNIVERSITY	GOVERNMENT	3001	1	1	0	1	1	1	1	1	7	2	2	2	2	2	2	2	3	17	1	3	3	3	10	3	3	3	2	2	2	15	49	61.25
91	43	MALE	MALAY	BACHOK	KK GUNUNG	MARRIED	SECONDARY	GOVERNMENT	1001	1	1	1	1	1	1	1	0	7	2	1	0	1	1	1	1	3	10	4	4	4	4	16	4	4	4	4	3	4	23	56	70
92	47	FEMALE	MALAY	BACHOK	KK GUNUNG	MARRIED	SECONDARY	GOVERNMENT	1001	1	1	1	1	1	1	1	0	7	2	2	2	2	2	2	2	2	16	3	3	3	3	12	3	3	1	2	1	1	11	46	57.5
93	43	FEMALE	MALAY	BACHOK	KK GUNUNG	MARRIED	COLLEGE/UNIVERSITY	GOVERNMENT	3001	0	1	1	1	1	1	1	1	7	0	1	2	2	2	2	3	4	16	3	2	1	3	9	3	3	1	1	4	3	15	47	58.75
94	54	MALE	MALAY	BACHOK	KK GUNUNG	MARRIED	SECONDARY	GOVERNMENT	1001	1	1	1	1	1	0	0	0	5	4	3	3	2	3	0	1	0	16	4	4	4	4	16	3	3	4	4	4	4	22	59	73.75
95	44	FEMALE	MALAY	BACHOK	KK GUNUNG	MARRIED	SECONDARY	GOVERNMENT	1001	1	1	1	1	1	1	1	0	7	1	1	2	2	2	2	1	0	11	3	3	3	3	12	3	3	3	3	4	4	20	50	62.5
96	35	FEMALE	MALAY	BACHOK	KK GUNUNG	MARRIED	SECONDARY	HOUSEWIFE		0	1	0	1	0	0	1	0	3	2	1	1	1	1	0	4	2	12	4	3	3	3	13	3	3	3	2	0	0	11	39	48.75
97	24	FEMALE	MALAY	BACHOK	KK GUNUNG	MARRIED	SECONDARY	UNEMPLOYED		1	1	1	1	1	0	0	0	5	0	1	1	1	1	1	1	2	8	3	3	3	3	12	3	3	3	3	0	0	12	37	46.25
98	26	FEMALE	MALAY	BACHOK	KK GUNUNG	MARRIED	COLLEGE/UNIVERSITY	PRIVATE	1001	0	1	1	0	1	0	0	0	3	2	2	2	2	3	2	2	4	19	3	2	2	3	10	2	3	3	3	2	2	15	47	58.75
99	60	FEMALE	MALAY	BACHOK	KK GUNUNG	MARRIED	PRIMARY	HOUSEWIFE		1	1	1	1	1	1	1	0	7	0	0	0	0	0	0	0	3	3	4	4	4	4	16	2	2	2	2	2	2	12	38	47.5
100	48	MALE	MALAY	BACHOK	KK GUNUNG	MARRIED		SELF-EMPLOYED	1001	1	1	1	1	1	0	1	0	6	0	0	0	0	0	0	0	0	0	0	0	0	0	0	2	2	3	3	2	2	14	20	25
101	34	MALE	MALAY	BACHOK		MARRIED	SECONDARY	SELF-EMPLOYED	1001	1	1	1	1	1	0	0	0	5	2	2	2	2	0	2	3	3	16	3	3	0	3	9	3	3	0	3	2	2	13	43	53.75
102	26	FEMALE	MALAY	BACHOK		SINGLE	COLLEGE/UNIVERSITY	PRIVATE	1001	1	1	1	1	1	1	1	1	8	2	0	2	2	2	3	2	3	16	4	4	4	4	16	3	3	2	3	3	3	17	57	71.25
103		MALE	MALAY	KOTA BHARU		SINGLE	COLLEGE/UNIVERSITY	PRIVATE	1001	1	1	1	0	1	1	1	0	6	3	3	3	2	1	3	1	3	19	4	2	2	3	11	4	4	2	4	2	2	18	54	67.5
104	29	FEMALE	MALAY	BACHOK		SINGLE	COLLEGE/UNIVERSITY	PRIVATE	5001	1	1	1	0	1	1	0	1	6	4	4	4	4	4	4	4	4	32	4	4	4	4	16	4	3	4	4	4	4	23	77	96.25
105	28	MALE	MALAY	PASIR MAS		SINGLE	COLLEGE/UNIVERSITY	PRIVATE	1001	1	1	1	1	1	1	1	1	8	2	2	2	2	2	2	3	1	16	4	4	4	4	16	4	4	4	4	1	1	18	58	72.5
106	41	FEMALE	MALAY	TUMPAT		MARRIED	COLLEGE/UNIVERSITY	PRIVATE	1001	1	1	1	1	0	0	0	0	4	0	0	0	0	0	0	0	0	0	0	0	0	0	0	1	0	0	0	0	1	2	6	7.5
107	28	FEMALE	MALAY	JELI		MARRIED	COLLEGE/UNIVERSITY	STUDENT	1000	1	1	1	0	1	1	0	0	5	1	1	1	1	1	1	3	4	13	4	4	4	4	16	4	4	4	3	2	2	19	53	66.25
108	46	FEMALE	MALAY	JELI		MARRIED	SECONDARY	HOUSEWIFE	1000	1	0	1	1	1	1	0	0	5	3	3	3	3	3	3	4	4	26	4	3	4	4	15	3	3	3	4	4	4	21	67	83.75
109	32	MALE	MALAY	PASIR PUTEH		MARRIED	COLLEGE/UNIVERSITY	SELF-EMPLOYED	1001	1	1	1	1	1	1	0	0	6	0	2	2	2	2	2	2	3	15	1	2	4	2	9	4	4	0	0	2	2	12	42	52.5
110	28	FEMALE	MALAY	PASIR PUTEH		SINGLE	COLLEGE/UNIVERSITY	PRIVATE	1001	1	1	1	1	1	1	1	1	8	2	2	2	2	2	2	3	4	19	4	4	4	4	16	3	3	3	4	3	2	18	61	76.25
111	47	MALE	MALAY	KOTA BHARU		MARRIED	SECONDARY	PRIVATE	1001	1	1	1	1	1	1	0	1	7	3	3	3	2	2	1	2	3	19	4	3	4	4	15	2	3	3	3	2	3	16	57	71.25
112	43	FEMALE	MALAY	KOTA BHARU		MARRIED	COLLEGE/UNIVERSITY	GOVERNMENT	5001	1	1	1	1	1	1	1	0	7	0	0	0	0	0	0	0	4	4	4	3	3	3	13	4	4	4	4	2	2	20	44	55
113	33	FEMALE	MALAY	JELI		SINGLE	SECONDARY	UNEMPLOYED		1	1	1	1	1	1	1	0	7	2	3	3	2	2	2	2	3	19	3	3	3	3	12	3	3	3	3	1	1	14	52	65
114	30	FEMALE	MALAY	BACHOK		MARRIED	COLLEGE/UNIVERSITY	PRIVATE	1001	1	1	1	0	1	1	1	0	6	1	1	1	1	1	1	1	0	7	4	4	4	4	16	4	4	3	3	3	3	20	49	61.25
115	34	FEMALE	MALAY	PASIR PUTEH		SINGLE	COLLEGE/UNIVERSITY	GOVERNMENT	5001	1	1	1	1	1	1	0	1	7	1	3	3	3	2	2	3	2	19	4	4	4	4	16	4	4	4	4	1	1	18	60	75
116	18	FEMALE	MALAY	KOTA BHARU		SINGLE	SECONDARY	STUDENT		1	1	1	1	1	1	1	1	8	0	0	0	1	1	1	2	3	8	4	4	4	4	16	3	3	3	3	3	3	18	50	62.5
117	31	MALE	MALAY	BACHOK		MARRIED	COLLEGE/UNIVERSITY	PRIVATE	1001	1	1	1	1	1	1	0	1	7	1	1	1	2	2	2	2	3	14	4	4	4	0	12	3	3	3	3	0	0	12	45	56.25
118	23	FEMALE	MALAY	KOTA BHARU		SINGLE	COLLEGE/UNIVERSITY	STUDENT	1001	1	1	1	1	1	1	1	1	8	1	2	2	2	2	2	2	3	16	4	4	3	4	15	4	4	3	3	1	1	16	55	68.75
119	40	FEMALE	MALAY	TANAH MERAH		MARRIED	COLLEGE/UNIVERSITY	SELF-EMPLOYED	5001	1	1	1	0	1	1	0	0	5	2	0	0	0	0	2	3	4	11	4	3	4	4	15	4	4	4	4	4	4	24	55	68.75
120	29	FEMALE	MALAY	BACHOK		MARRIED	COLLEGE/UNIVERSITY	SELF-EMPLOYED	1001	1	1	1	1	1	0	1	0	6	2	1	1	1	1	1	1	3	11	3	3	3	3	12	3	3	3	3	2	2	16	45	56.25
121	53	FEMALE	MALAY	KOTA BHARU	KKB KOTA BHARU	MARRIED	SECONDARY	HOUSEWIFE	1000	1	1	1	1	1	1	1	0	7	1	1	1	1	1	1	1	4	11	4	3	4	4	15	3	3	4	4	0	0	14	47	58.75
122	56	FEMALE	MALAY	KOTA BHARU	KKB KOTA BHARU	MARRIED	SECONDARY	UNEMPLOYED	1000	1	1	1	1	1	1	0	0	6	2	2	2	2	1	1	2	3	15	3	3	3	3	12	3	3	3	3	3	3	18	51	63.75
123	40	MALE	MALAY	KOTA BHARU	KKB KOTA BHARU	MARRIED	COLLEGE/UNIVERSITY	SELF-EMPLOYED	1001	1	1	0	0	1	0	0	0	3	3	3	3	3	0	1	3	1	17	3	3	3	2	11	3	3	2	3	2	2	15	46	57.5
124	48	FEMALE	MALAY	KOTA BHARU	KKB KOTA BHARU	MARRIED	COLLEGE/UNIVERSITY	SELF-EMPLOYED	1001	1	1	1	1	1	1	0	0	6	3	3	3	3	2	2	3	2	21	4	3	3	3	13	3	3	3	3	2	2	16	56	70
125	48	MALE	MALAY	KOTA BHARU	KKB KOTA BHARU	MARRIED	SECONDARY	PRIVATE	1001	1	1	1	0	1	1	0	0	5	3	3	3	3	3	3	2	2	22	3	3	3	3	12	3	3	3	3	2	2	16	55	68.75
126	66	FEMALE	MALAY	KOTA BHARU	KKB KOTA BHARU	MARRIED	SECONDARY	HOUSEWIFE	1001	1	1	0	1	0	0	0	0	3	2	2	2	2	2	2	3	2	17	3	3	3	3	12	3	3	3	2	3	3	17	49	61.25
127	24	FEMALE	MALAY	KOTA BHARU	KK PENGKALAN CHEPA	MARRIED	SECONDARY	HOUSEWIFE		1	1	0	1	1	0	0	0	4	2	3	3	3	2	3	3	2	21	3	3	3	3	12	3	3	3	2	2	2	15	52	65
128	31	FEMALE	MALAY	KOTA BHARU	KK PENGKALAN CHEPA	MARRIED	SECONDARY	HOUSEWIFE	1001	1	1	1	1	1	1	1	1	8	2	3	3	2	2	3	2	2	19	3	4	4	4	15	3	3	4	3	1	2	16	58	72.5
129	24	MALE	MALAY	KOTA BHARU	KK PENGKALAN CHEPA	SINGLE	COLLEGE/UNIVERSITY	STUDENT	1001	1	1	1	0	1	0	0	1	5	2	3	3	3	1	2	1	1	16	3	4	4	4	15	3	3	4	4	0	1	15	51	63.75
130	23	FEMALE	MALAY	KOTA BHARU	KK PENGKALAN CHEPA		SECONDARY	HOUSEWIFE	1000	1	1	1	1	1	1	1	1	8	1	1	1	1	1	1	1	1	8	4	4	4	4	16	4	4	4	4	1	3	20	52	65
131	28	FEMALE	MALAY	KOTA BHARU	KK PENGKALAN CHEPA	MARRIED	SECONDARY	HOUSEWIFE	1000	1	1	0	1	1	1	0	1	6	2	2	2	2	2	2	3	2	17	4	0	4	4	12	4	4	4	4	1	2	19	54	67.5
132	27	FEMALE	MALAY	KOTA BHARU	KK PENGKALAN CHEPA	MARRIED	COLLEGE/UNIVERSITY	HOUSEWIFE	1000	1	1	0	0	1	0	0	1	4	3	1	1	1	1	3	3	1	14	4	3	3	3	13	3	3	3	3	1	1	14	45	56.25
133	39	FEMALE	MALAY	KOTA BHARU	KK PENGKALAN CHEPA	MARRIED	COLLEGE/UNIVERSITY	GOVERNMENT	3001	1	1	1	1	1	1	1	0	7	2	2	2	2	2	2	3	1	16	3	3	3	3	12	3	3	3	3	3	3	18	53	66.25
134	23	FEMALE	MALAY		KK PENGKALAN CHEPA	SINGLE	COLLEGE/UNIVERSITY	STUDENT	1001	1	1	1	1	1	1	1	1	8	1	1	1	1	1	2	3	1	11	3	3	4	3	13	3	3	4	3	0	0	13	45	56.25
135	23	FEMALE	MALAY	KOTA BHARU	KK PENGKALAN CHEPA	SINGLE	COLLEGE/UNIVERSITY	UNEMPLOYED	1000	1	1	1	1	1	1	1	1	8	2	2	2	2	2	2	2	4	18	4	4	4	4	16	3	3	3	3	4	4	20	62	77.5
136	28	FEMALE	MALAY	KOTA BHARU	KK PENGKALAN CHEPA	MARRIED	COLLEGE/UNIVERSITY	GOVERNMENT	1001	1	1	1	0	1	1	0	0	5	0	3	3	2	2	2	3	2	17	3	2	4	3	12	3	3	3	3	2	2	16	50	62.5
137	27	FEMALE	MALAY	KOTA BHARU	KK PENGKALAN CHEPA	MARRIED	SECONDARY	PRIVATE	1001	1	1	1	0	1	0	0	0	4	2	2	2	2	2	3	3	3	19	3	3	3	3	12	3	3	3	3	2	2	16	51	63.75
138	24	FEMALE	MALAY	KOTA BHARU	KK PENGKALAN CHEPA	MARRIED	COLLEGE/UNIVERSITY	HOUSEWIFE	1000	1	1	0	1	1	0	0	1	5	1	1	2	2	2	2	3	2	15	4	3	3	4	14	3	3	3	3	2	2	16	50	62.5
139	18	FEMALE	MALAY	KOTA BHARU	KK PENGKALAN CHEPA	SINGLE	COLLEGE/UNIVERSITY	STUDENT		1	1	0	0	1	1	0	0	4	0	1	0	0	1	0	3	1	6	4	4	4	3	15	3	3	3	4	3	3	19	44	55
140	18	FEMALE	MALAY		KK PENGKALAN CHEPA	SINGLE	SECONDARY	STUDENT		1	1	1	1	1	0	1	1	7	0	1	1	1	1	0	2	0	6	4	4	4	4	16	4	4	4	4	0	2	18	47	58.75
141	18	FEMALE	MALAY		KK PENGKALAN CHEPA	SINGLE	SECONDARY	STUDENT	5001	1	1	1	1	1	1	0	0	6	0	3	2	0	1	2	3	3	14	3	2	3	3	11	3	3	3	3	2	1	15	46	57.5
142	30	FEMALE	MALAY	KOTA BHARU	KK PENGKALAN CHEPA	MARRIED	NO FORMAL EDUCATION	SELF-EMPLOYED	1000	1	1	1	1	1	1	1	0	7	3	3	3	3	3	3	2	4	24	4	4	4	4	16	4	4	4	4	4	4	24	71	88.75
143	35	MALE	MALAY	KOTA BHARU	KK PENGKALAN CHEPA	DIVORCED	COLLEGE/UNIVERSITY	SELF-EMPLOYED	1001	1	1	1	1	1	1	0	0	6	3	3	3	3	2	3	3	3	23	3	3	3	3	12	3	3	3	3	3	3	18	59	73.75
144	57	FEMALE	MALAY	KOTA BHARU	KK PENGKALAN CHEPA		SECONDARY	HOUSEWIFE		1	1	1	1	1	1	0	1	7	2	1	2	1	1	2	2	3	14	3	2	2	3	10	3	3	2	3	3	2	16	47	58.75
145	22	FEMALE	MALAY	KOTA BHARU	KK PENGKALAN CHEPA	SINGLE	COLLEGE/UNIVERSITY	STUDENT	1000	1	1	1	1	1	1	0	0	6	2	1	1	1	1	1	3	1	11	4	3	4	4	15	3	3	3	3	2	2	16	48	60
146	42	MALE	MALAY	BACHOK	KK PENGKALAN CHEPA	MARRIED	SECONDARY	SELF-EMPLOYED	1001	0	1	1	1	1	1	0	0	5	2	1	1	2	1	2	3	2	14	4	3	4	4	15	3	3	3	3	2	2	16	50	62.5
147	23	FEMALE	MALAY	KOTA BHARU	KK PENGKALAN CHEPA	SINGLE	COLLEGE/UNIVERSITY	STUDENT	1000	1	1	1	1	1	0	0	0	5	1	1	1	2	1	2	3	2	13	3	3	4	3	13	3	3	3	3	2	2	16	47	58.75
148	54	MALE	MALAY	KOTA BHARU	KK PENGKALAN CHEPA	DIVORCED	COLLEGE/UNIVERSITY	SELF-EMPLOYED	1000	1	1	1	1	1	1	1	0	7	3	3	3	0	3	3	3	1	19	3	3	3	3	12	3	3	3	3	4	4	20	58	72.5
149	37	FEMALE	MALAY		KK PENGKALAN CHEPA	SINGLE	COLLEGE/UNIVERSITY	PRIVATE	1001	1	1	1	1	1	0	0	0	5	1	1	1	1	1	1	1	1	8	4	3	4	3	14	3	3	3	3	1	1	14	41	51.25
150	29	MALE	MALAY	BACHOK	KK PENGKALAN CHEPA	SINGLE	SECONDARY	PRIVATE	1001	0	1	0	1	1	0	1	0	4	2	0	2	0	0	2	3	0	9	3	3	3	3	12	0	0	3	3	0	0	6	31	38.75
151	39	FEMALE	MALAY	KOTA BHARU	KK PENGKALAN CHEPA	MARRIED	COLLEGE/UNIVERSITY	SELF-EMPLOYED	1001	1	1	1	1	1	1	0	1	7	2	3	3	3	3	3	3	3	23	4	4	4	4	16	4	4	4	4	3	3	22	68	85
152	32	FEMALE	MALAY	KOTA BHARU	KK PENGKALAN CHEPA	MARRIED	SECONDARY	PRIVATE	1001	1	1	1	1	1	1	1	0	7	0	0	0	2	2	1	0	3	8	3	3	3	3	12	4	3	4	3	1	2	17	44	55
153	37	FEMALE	MALAY	KOTA BHARU	KK PENGKALAN CHEPA	MARRIED	COLLEGE/UNIVERSITY	GOVERNMENT	3001	1	1	1	1	1	1	1	1	8	1	2	1	1	1	1	2	3	12	3	2	3	3	11	2	2	3	3	2	1	13	44	55
154	40	FEMALE	MALAY	KOTA BHARU	KK PENGKALAN CHEPA	MARRIED	COLLEGE/UNIVERSITY	GOVERNMENT	3001	1	1	1	0	1	1	1	0	6	1	1	1	1	1	1	1	4	11	3	3	3	3	12	3	3	3	3	3	3	18	47	58.75
155	35	FEMALE	MALAY	KOTA BHARU	KK PENGKALAN CHEPA	MARRIED	SECONDARY	HOUSEWIFE	1000	1	1	1	0	0	0	0	0	3	1	3	3	3	3	2	2	2	19	3	2	3	3	11	3	3	3	3	2	2	16	49	61.25
156	32	FEMALE	MALAY	KOTA BHARU	KK PENGKALAN CHEPA	MARRIED	COLLEGE/UNIVERSITY	HOUSEWIFE		0	1	1	0	1	1	0	0	4	0	0	0	0	0	3	4	4	11	4	3	4	4	15	3	3	3	4	1	1	15	45	56.25
157	28	FEMALE	MALAY	KOTA BHARU	KK PENGKALAN CHEPA	MARRIED	COLLEGE/UNIVERSITY	PRIVATE	1001	1	1	1	1	1	1	0	1	7	2	2	2	2	2	2	2	0	14	4	3	3	3	13	3	3	3	3	0	0	12	46	57.5
158	28	FEMALE	MALAY	KOTA BHARU	KK PENGKALAN CHEPA	MARRIED	SECONDARY	HOUSEWIFE		1	1	1	1	1	1	1	0	7	2	2	2	2	2	2	2	2	16	2	3	3	2	10	3	3	3	3	3	3	18	51	63.75
159	26	FEMALE	MALAY	KOTA BHARU	KK PENGKALAN CHEPA	MARRIED	COLLEGE/UNIVERSITY	SELF-EMPLOYED	1000	1	1	0	0	1	0	0	1	4	3	3	3	3	3	3	4	4	26	4	4	4	4	16	3	3	3	3	2	2	16	62	77.5
160	28	FEMALE	MALAY	KOTA BHARU	KK PENGKALAN CHEPA	MARRIED	COLLEGE/UNIVERSITY	PRIVATE	1001	1	1	1	1	1	1	0	0	6	1	1	1	2	2	2	3	4	16	4	4	4	4	16	3	3	3	3	1	1	14	52	65
161	19	FEMALE	MALAY	KOTA BHARU	KK PENGKALAN CHEPA	SINGLE	COLLEGE/UNIVERSITY	STUDENT		0	1	1	1	1	1	0	0	5	2	2	2	2	2	2	2	3	17	3	2	3	3	11	3	3	3	3	2	2	16	49	61.25
162	66	FEMALE	MALAY	KOTA BHARU	KK PENGKALAN CHEPA	MARRIED	COLLEGE/UNIVERSITY	UNEMPLOYED	3001	1	1	1	1	1	1	1	0	7	3	3	3	3	3	2	3	1	21	4	3	4	3	14	3	3	4	4	1	1	16	58	72.5
163	18	MALE	MALAY	KOTA BHARU	KK PENGKALAN CHEPA	SINGLE	COLLEGE/UNIVERSITY	STUDENT	5001	1	1	1	1	1	0	0	0	5	2	3	3	3	2	2	3	2	20	4	4	4	4	16	2	1	3	3	1	2	12	53	66.25
164	18	MALE	MALAY	KOTA BHARU	KK PENGKALAN CHEPA	SINGLE	COLLEGE/UNIVERSITY	STUDENT	1001	1	1	1	1	1	1	1	0	7	3	3	3	3	2	3	2	4	23	3	3	3	3	12	3	3	3	3	2	1	15	57	71.25
165	18	MALE	MALAY	KOTA BHARU	KK PENGKALAN CHEPA	SINGLE	COLLEGE/UNIVERSITY	UNEMPLOYED	5001	1	1	1	0	1	0	0	0	4	1	1	1	1	1	1	1	2	9	4	4	4	4	16	4	4	4	4	4	4	24	53	66.25
166	24	FEMALE	MALAY	KOTA BHARU	KK PENGKALAN CHEPA	SINGLE	COLLEGE/UNIVERSITY	UNEMPLOYED	1000	1	1	1	1	1	1	1	0	7	0	0	0	1	1	1	1	2	6	4	4	4	4	16	4	4	4	3	1	1	17	46	57.5
167	38	MALE	MALAY	KOTA BHARU	KK PENGKALAN CHEPA	MARRIED	SECONDARY	PRIVATE	1000	1	1	1	1	1	1	0	1	7	0	0	0	0	0	0	0	0	0	3	3	3	3	12	3	3	3	3	1	1	14	33	41.25
168	57	MALE	MALAY	KOTA BHARU	KK PENGKALAN CHEPA	MARRIED	SECONDARY	GOVERNMENT	1001	1	1	1	1	1	0	0	0	5	3	3	3	2	2	0	3	3	19	3	3	3	3	12	3	3	3	3	2	2	16	52	65
169	33	FEMALE	MALAY	KOTA BHARU	KK PENGKALAN CHEPA	MARRIED	COLLEGE/UNIVERSITY	PRIVATE	1001	1	1	1	1	1	1	0	0	6	2	2	3	3	2	2	2	3	19	4	4	4	4	16	4	3	4	3	2	2	18	59	73.75
170	65	MALE	MALAY	TUMPAT	KK WAKAF CHE YEH	MARRIED	SECONDARY	UNEMPLOYED	1001	1	1	1	1	1	0	0	1	6	2	2	2	2	2	2	2	2	16	3	3	0	3	9	3	2	2	2	2	0	11	42	52.5
171	44	MALE	MALAY	TUMPAT	KK WAKAF CHE YEH	MARRIED	SECONDARY	GOVERNMENT	1001	1	1	1	1	1	0	0	1	6	2	2	2	2	2	2	2	2	16	3	3	3	3	12	3	3	3	3	2	2	16	50	62.5
172	39	FEMALE	MALAY	KOTA BHARU	KK WAKAF CHE YEH	DIVORCED	SECONDARY	HOUSEWIFE	1000	1	1	1	1	1	1	0	1	7	2	2	2	2	2	2	2	2	16	3	3	2	3	11	3	3	2	2	2	2	14	48	60
173	66	FEMALE	MALAY		KK WAKAF CHE YEH	DIVORCED	PRIMARY	SELF-EMPLOYED	1000	1	0	0	1	1	1	0	1	5	4	4	4	4	4	4	4	2	30	2	2	2	3	9	2	2	2	2	2	2	12	56	70
174	61	MALE	MALAY		KK WAKAF CHE YEH	MARRIED	SECONDARY	SELF-EMPLOYED	1000	1	0	1	1	1	1	0	0	5	3	3	3	3	3	3	3	1	22	4	4	4	4	16	4	4	4	4	1	1	18	61	76.25
175	62	FEMALE	MALAY	KOTA BHARU	KK WAKAF CHE YEH	MARRIED	SECONDARY	UNEMPLOYED	1001	1	1	1	1	1	1	0	1	7	2	2	2	2	2	2	2	2	16	3	3	3	3	12	3	3	3	3	2	2	16	51	63.75
176	53	FEMALE	MALAY		KK WAKAF CHE YEH	MARRIED	PRIMARY	SELF-EMPLOYED	1000	1	1	1	1	1	1	1	0	7	2	3	3	3	3	0	4	1	19	3	3	4	4	14	3	3	3	2	3	3	17	57	71.25
177	56	MALE	MALAY		KK WAKAF CHE YEH	MARRIED	SECONDARY	SELF-EMPLOYED	1001	1	1	0	0	1	1	1	0	5	2	2	2	2	2	2	3	2	17	3	3	3	3	12	3	3	3	3	2	2	16	50	62.5
178	37	MALE	MALAY	KOTA BHARU	KK WAKAF CHE YEH	MARRIED	SECONDARY	GOVERNMENT	5001	1	1	1	1	1	1	1	1	8	2	2	3	2	2	2	2	0	15	3	3	3	3	12	3	3	3	3	3	3	18	53	66.25
179	34	FEMALE	MALAY	PASIR MAS	KK WAKAF CHE YEH	MARRIED	COLLEGE/UNIVERSITY	GOVERNMENT	3001	1	1	0	1	1	1	1	0	6	0	0	0	2	2	0	2	3	9	3	0	0	3	6	3	3	3	2	3	3	17	38	47.5

## Sheet: Raw data information
Data information
Column	Explanation
A - J	Sociodemographic of the respondent
K - R	Knowledge items
S	Total knowledge score
T - AA	Perceived risk items
AB	Total perceived risk score
AC - AF	Perceived benefits items
AG	Total perceived benefits score
AH - AM	Intention to change items
AN	Total intention to change score
AO	Awareness score
AP	Percentage of awareness score
